# Supplementary material for: Functional Analysis of an Essential GSP1/Ran Ortholog Gene, CpRan1, from the Chestnut Blight Fungus Cryphonectria parasitica Using a Heterokaryon
Source: J Fungi (Basel). 2021 Apr 25;7(5):332. doi: 10.3390/jof7050332 (PMC8146580; doi:10.3390/jof7050332)
Supplement: Supplementary file 1 [file jof-07-00332-s001.zip]

Archive with 1 entries (1 files):
- jof-1161484-supplementary.pdf
